# Supplementary material for: The economic value of personal protective equipment for healthcare workers
Source: PLOS Glob Public Health. 2023 Jun 22;3(6):e0002043. doi: 10.1371/journal.pgph.0002043 (PMC10286963; doi:10.1371/journal.pgph.0002043)
Supplement: S1 Data — MRSA Clinical Parameters: A list of all clinical values used for our MRSA model including mortality, PPE Effectiveness, and other epidemiological parameters associated with the disease; Ebolas Clinical Parameters: A list of all clinical values used for our Ebola model including mortality, PPE Effectiveness, and other epidemiological parameters associated with the disease; PPE Costs: A list of all costs for all PPE according to the WHO nCoV tools forecast. MRSA Costs: A list of all costs associated with MRSA treatment and the treatment of MRSA-related disability; Ebola Costs: A list of all costs associated with MRSA treatment and the treatment of MRSA-related disability. All tables have the same 5 columns: Parameter: An explanation of the parameter’s use in the model; Value: The point value used in the non-probabilistic model; Standard Deviation: The standard deviation used in the probabilistic model; Distribution: The type of probability distribution used; Source: The source from which the data was drawn. (XLSX) [file pgph.0002043.s001.xlsx]

## Sheet: MRSA Clinical Parameters
Parameter	Value	Standard Deviation	Distribution	Source
Effectiveness of PPE in Preventing Colonization	0.47	0.0204082	Beta	https://jamanetwork-com.proxy1.library.jhu.edu/journals/jamanetworkopen/fullarticle/2777439
Colonization Probability per Admission	0.25	0.0191327	Beta	www.pnas.org/lookup/suppl/doi:10.1073/pnas.1900959116/-/DCSupplemental.www.pnas.org/cgi/doi/10.1073/pnas.1900959116
Encounters per Admission	40	5.10204	Beta	Expert Assumption
Colonization Probability per Encounter	0.00716	0	Beta	Derived Value
Infection Rate per Colonization	0.15	0.0510204	Beta	https://www.ncbi.nlm.nih.gov/pmc/articles/PMC2852281/
Case Fatality Rate	0.14	0.0461735	Beta	https://pubmed.ncbi.nlm.nih.gov/28654675/
Chronic Ventilator Dependence Rate	0.073	0.00604592	Beta	https://journals.plos.org/plosone/article?id=10.1371/journal.pone.0071055
Dialysis Dependent End Stage Renal Disease Rate	0.026	0.0019898	Beta	https://journals.plos.org/plosone/article?id=10.1371/journal.pone.0071055
Mortality Rate if Healthy	From Global Life Tables	0	-	https://www.who.int/data/gho/data/indicators/indicator-details/GHO/gho-ghe-life-tables-by-who-region-global-health-estimates
Mortality Rate with ESRD	From ESRD Life Tables	0	-	https://pubmed.ncbi.nlm.nih.gov/29395340/
Mortality Rate with Chronic Ventilator Use	0.3186	0.0625765	Beta	https://pubmed.ncbi.nlm.nih.gov/33615014/
Cost of MRSA Treatment (Survivor)	11178	458.673	Gamma	https://www.nature.com/articles/s41598-020-60825-6
Cost of MRSA Treatment (Non-Survivor)	18069	2145.41	Gamma	https://www.nature.com/articles/s41598-020-60825-6
Cost of chronic ventilator care (per patient per year)	63300	24153.1	Gamma	https://pubmed.ncbi.nlm.nih.gov/12628879/
Cost of ESRD care (per patient per year)	38580	6335.2	Gamma	https://bmjopen.bmj.com/content/9/5/e027229
Chronic Ventilator Use DALY Value	0.8	0.0510204	Beta	https://www.who.int/data/gho/data/indicators/indicator-details/GHO/gho-ghe-life-tables-by-who-region-global-health-estimates
End Stage Renal Disease DALY Value	0.571	0.174796	Beta	https://www.who.int/data/gho/data/indicators/indicator-details/GHO/gho-ghe-life-tables-by-who-region-global-health-estimates

## Sheet: Ebola Clinical Parameters
Parameter	Value	Standard Deviation	Distribution	Source
Infection Rate with Inadequate PPE	0.3673	0.0119898	Beta	https://www.ncbi.nlm.nih.gov/pmc/articles/PMC4347917/
Infection Rate with Adequate PPE	0.0113	0.000408163	Beta	https://www.cdc.gov/mmwr/preview/mmwrhtml/mm63e1114a5.html & https://pubmed.ncbi.nlm.nih.gov/25613651/
Case Fatality Rate	0.5	0.147704	Beta	https://pubmed.ncbi.nlm.nih.gov/30202878/
Disability Rate	0.33	0.0253827	Beta	https://academic-oup-com.proxy1.library.jhu.edu/cid/article/66/1/131/4085646
Mortality Rate if Healthy	From African Life Tables	0	-	https://www.who.int/data/gho/data/indicators/indicator-details/GHO/gho-ghe-life-tables-by-who-region-global-health-estimates
Fatigue DALY Value	0.291	0.0408163	Beta	https://www.who.int/data/gho/data/indicators/indicator-details/GHO/gho-ghe-life-tables-by-who-region-global-health-estimates

## Sheet: PPE Costs
Parameter	Value	Standard Deviation	Distribution	Source
Apron	0.2	0.0153061	Gamma	https://www.who.int/publications/i/item/WHO-2019-nCoV-Tools-Essential_forecasting-2022.1
Boots	4.6	0.352041	Gamma	https://www.who.int/publications/i/item/WHO-2019-nCoV-Tools-Essential_forecasting-2022.1
Soap	0.02	0.00137755	Gamma	https://www.who.int/publications/i/item/WHO-2019-nCoV-Tools-Essential_forecasting-2022.1
Gown	0.8	0.0612245	Gamma	https://www.who.int/publications/i/item/WHO-2019-nCoV-Tools-Essential_forecasting-2022.1
Scrub Top	2.6	0.19898	Gamma	https://www.who.int/publications/i/item/WHO-2019-nCoV-Tools-Essential_forecasting-2022.1
Scrub Bottom	2.6	0.19898	Gamma	https://www.who.int/publications/i/item/WHO-2019-nCoV-Tools-Essential_forecasting-2022.1
Face Shield	0.6	0.0459184	Gamma	https://www.who.int/publications/i/item/WHO-2019-nCoV-Tools-Essential_forecasting-2022.1
Gloves x2	0.12	0.00969388	Gamma	https://www.who.int/publications/i/item/WHO-2019-nCoV-Tools-Essential_forecasting-2022.1
Respirator	1.5	0.116071	Gamma	https://www.who.int/publications/i/item/WHO-2019-nCoV-Tools-Essential_forecasting-2022.1

## Sheet: MRSA Costs
Parameter	Value	Standard Deviation	Distribution	Source
Cost of MRSA Treatment (Survivor)	11178	458.673	Gamma	https://www.nature.com/articles/s41598-020-60825-6
Cost of MRSA Treatment (Non-Survivor)	18069	2145.41	Gamma	https://www.nature.com/articles/s41598-020-60825-6
Cost of chronic ventilator care (per patient per year)	63300	24153.1	Gamma	https://pubmed.ncbi.nlm.nih.gov/12628879/
Cost of ESRD care (per patient per year)	38580	6335.2	Gamma	https://bmjopen.bmj.com/content/9/5/e027229

## Sheet: Ebola Costs
Parameter	Value	Standard Deviation	Distribution	Source
Cost of Ebola Treatment (Survive)	596.91	98.2143	Gamma	https://www.ncbi.nlm.nih.gov/pmc/articles/PMC4445295/
Cost of Ebola Treatment (Death)	211.91	34.6939	Gamma	https://www.ncbi.nlm.nih.gov/pmc/articles/PMC4445295/
Cost of disability treatment	21	3.57143	Gamma	Expert Assumption
